# Supplementary material for: A Computational–Experimental Investigation of the Molecular Mechanism of Interleukin-6-Piperine Interaction
Source: Int J Mol Sci. 2022 Jul 20;23(14):7994. doi: 10.3390/ijms23147994 (PMC9323498; doi:10.3390/ijms23147994)
Supplement: Supplementary file 1 [file ijms-23-07994-s001.zip]

Archive with 1 entries (1 files):
- ijms-1814384-supplementary.pdf
